# Supplementary material for: Leveraging known Pacific colonisation times to test models for the ancestry of Southeast Asians
Source: Sci Rep. 2025 Oct 23;15:37044. doi: 10.1038/s41598-025-20856-3 (PMC12550076; doi:10.1038/s41598-025-20856-3)
Supplement: Supplementary file 2 — Supplementary Material 2 [file 41598_2025_20856_MOESM2_ESM.xlsx]

## Sheet: STable 3
Supplementary Table 3. Constructed phylogenetic tree of the “Polynesian motif” mitogenomes used in this study.
																												HQ873499		Indonesia			Malaysia
	14022G																											Soares et al. (2011)					Island Southeast Asia
																																	West New Guinea
				499																								TNT 291		Moluccas: Ternate			PNG - North Coast
	B4a1a1																											Purnomo et al. (2021)					PNG - Central Lowlands
																																	PNG - Southeast Coast
	8640			11453A																								GQ119029		Philippines			PNG - New Britain (Bismarck Archipelago)
	[3260-14180]																											Tabbada et al. (2010)					PNG - New Ireland (Bismarck Archipelago)
																																	Manus
				7980	16173	16399																						SRG-014		Western New Guinea: Sorong			PNG - Bougainville (Solomons Archipelago)
																												Purnomo et al. (2021)					Solomon Islands
																																	Guam (Mariana Islands, Micronesia)
				8405G																								p7941		Papua New Guinea: Lowlands, Madang			Other Micronesia
																												This study					Vanuatu
																																	Fiji
				6083T	9103C																							AY289076		Papua New Guinea: Coastal			Futuna
																												Ingman and Gyllensten (2003)					Tuvalu
																																	Samoa
				228A	4047C	9822T	11902A																					p8012		Papua New Guinea: Lowlands, East Sepik			Tonga
																												This study					Niue
																																	Cook Islands
																												p8211		Papua New Guinea: Lowlands, Central			Hawai'i
																												This study					Aotearoa: Maori
																																	Africa: Madagascar, Somalia
																												p8297		Papua New Guinea: Lowlands, Central
																												This study
																												p8328		Papua New Guinea: Lowlands, Central
																												This study
																												p8334		Papua New Guinea: Lowlands, Central
																												This study
																												p8330		Papua New Guinea: Lowlands, Central
																												This study
																												p8464		Papua New Guinea: Lowlands, Central
																												This study
																												p8578		Papua New Guinea: Lowlands, Central
																												This study
				185A																								p8331		Papua New Guinea: Lowlands, Central
																												This study
				8846T																								p8315		Papua New Guinea: Lowlands, Central
																												This study
				13881T																								p8463		Papua New Guinea: Lowlands, Central
																												This study
				57C	59C																							p8235		Papua New Guinea: Lowlands, Central
																												This study
							16111T	16234T																				p8212		Papua New Guinea: Lowlands, Central
				214G																								This study
							152C	16111T	16234T																			p8376		Papua New Guinea: Lowlands, Central
																												This study
																												p8245		Papua New Guinea: Lowlands, Central
							12771A	16093C	16261T																			This study
				16129A
																												p8325		Papua New Guinea: Lowlands, Central
																												This study
																												DQ372873		Papua New Guinea: Trobriand Islands
							449C	6253C																				Pierson et al. (2006)
																												PM73		Papua New Guinea: Milne Bay
																												Pedro et al. (2020)
							5465C	8167C																				HQ873498		Bismarcks: New Ireland
																												Soares et al. (2011)
							1719	4225																				B00IEVH-PNG70		Papua New Guinea: Lowlands, Central
				16311C																								Pedro et al. (2020)
				2590																								TAV12		Fiji
				[0-6240]																								This study
							16390A																					KJ154458		Tuvalu
																												Duggan et al. (2014)
																												p8274		Papua New Guinea: Lowlands, Gulf
																												This study
				16126																								B00IWTT-PNG26		Papua New Guinea: Milne Bay
																												Pedro et al. (2020)
				93G	13708A																							HQ873496		Bismarcks: New Ireland
																												Soares et al. (2011)
							8380C	16084A	16222T																			HQ873497		Bismarcks: New Ireland
				6480A																								Soares et al. (2011)
																												ATR296		Vanuatu: Pentecost
																												This study
				485	4096	6905	14284	16352																				B00IEVB-PNG98		Bougainville
																												Pedro et al. (2020)
																												JX900530		Solomon Islands: Malaita
																												Duggan and Stoneking (2013)
																												JX900566		Solomon Islands: Malaita
																												Duggan and Stoneking (2013)
				279																								JX900532		Solomon Islands: Malaita
																												Duggan and Stoneking (2013)
				4025																								JX900529		Solomon Islands: Malaita
																												Duggan and Stoneking (2013)
																												JX900444		Solomon Islands: Isabel
																												Duggan and Stoneking (2013)
																												JX900451		Solomon Islands: Isabel
																												Duggan and Stoneking (2013)
																												JX900452		Solomon Islands: Isabel
				150																								Duggan and Stoneking (2013)
				860																								JX900763		Solomon Islands: Isabel
				[0-2550]																								Duggan and Stoneking (2013)
							16223																					JX900466		Solomon Islands: Isabel
																												Duggan and Stoneking (2013)
																												JX900328		Solomon Islands: Bellona
				9211																								Duggan and Stoneking (2013)
																												JX900334		Solomon Islands: Bellona
																												Duggan and Stoneking (2013)
																												JX900339		Solomon Islands: Bellona
																												Duggan and Stoneking (2013)
																												JX900663		Solomon Islands: Rennell
																												Duggan and Stoneking (2013)
																												JX900423		Solomon Islands: Russell
																												Duggan and Stoneking (2013)
				6018																								JX900416		Solomon Islands: Russell
																												Duggan and Stoneking (2013)
																												JX900428		Solomon Islands: Russell
				13224	14662																							Duggan and Stoneking (2013)
																												JX900770		Solomon Islands: Savo
																												Duggan and Stoneking (2013)
																												JX900793		Solomon Islands: Savo
																												Duggan and Stoneking (2013)
																												JX900502		Solomon Islands: Shortlands
																												Duggan and Stoneking (2013)
																												JX900501		Solomon Islands: Shortlands
																												Duggan and Stoneking (2013)
				4688	9022																							JX900520		Solomon Islands: Shortlands
																												Duggan and Stoneking (2013)
																												JX900514		Solomon Islands: Shortlands
				8790																								Duggan and Stoneking (2013)
				860																								JX900527		Solomon Islands: Shortlands
				[0-2550]																								Duggan and Stoneking (2013)
							16178																					JX900511		Solomon Islands: Shortlands
																												Duggan and Stoneking (2013)
																												JX900488		Solomon Islands: Shortlands
				15601C																								Duggan and Stoneking (2013)
				B4a1a1y
																												JX900716		Solomon Islands: Russell
				430																								Duggan and Stoneking (2013)
				[0-1270]
																												JX900839		Solomon Islands: Vella Lavella
																												Duggan and Stoneking (2013)
							14587																					JX900846		Solomon Islands: Malaita
																												Duggan and Stoneking (2013)
																												JX900630		Solomon Islands: Ranongga
																												Duggan and Stoneking (2013)
																												JX900646		Solomon Islands: Ranongga
																												Duggan and Stoneking (2013)
																												JX900601		Solomon Islands: Ranongga
																												Duggan and Stoneking (2013)
																												JX900606		Solomon Islands: Ranongga
																												Duggan and Stoneking (2013)
				6647																								JX900632		Solomon Islands: Ranongga
																												Duggan and Stoneking (2013)
																												JX900836		Solomon Islands: Vella Lavella
																												Duggan and Stoneking (2013)
																												JX900431		Solomon Islands: Vella Lavella
				195																								Duggan and Stoneking (2013)
				1290			16555																					JX900607		Solomon Islands: Ranongga
				[0-3840]																								Duggan and Stoneking (2013)
																												JX900635		Solomon Islands: Ranongga
				709	16145																							Duggan and Stoneking (2013)
																												JX900637		Solomon Islands: Ranongga
																												Duggan and Stoneking (2013)
																												JX900609		Solomon Islands: Ranongga
				452	12501																							Duggan and Stoneking (2013)
																												JX900624		Solomon Islands: Ranongga
																												Duggan and Stoneking (2013)
																												JX900633		Solomon Islands: Ranongga
																												Duggan and Stoneking (2013)
																												JX900638		Solomon Islands: Ranongga
																												Duggan and Stoneking (2013)
																												DQ372874		Micronesia: Kapingamarangi
							302C																					Pierson et al. (2006)
				15924G
				B4a1a1x																								DQ372875		Micronesia: Kapingamarangi
																												Pierson et al. (2006)
				3110
				[0-6390]																								KB86		Kiribati
							8592A																					This study
																												NAU37		Micronesia: Nauru
																												This study
																												NAU39		Micronesia: Nauru
																												This study
																												DQ372877		Micronesia: Majuro
							195C	6216C																				Pierson et al. (2006)
																												NAU48		Micronesia: Nauru
																												This study
																												ATR343		Vanuatu: Pentecost
																												This study
				4491A	7119A																							ATN6		Vanuatu: Pentecost
																												This study
				14978G																								B91		Vanuatu: Efate
																												This study
				183C	8547C	9098C																						B149		Vanuatu: Efate
																												This study
				16222T																								T191		Vanuatu: Santo
																												This study
																												BJ119		Malaysia: Banjar
				16247G																								This study
				6220																								AP012361		Malaysia
				[4070-8410]			8764A																					Jinam et al. (2012)
																												KJ154611		Bougainville, Nagovisi
																												Duggan et al. (2014)
																												HQ873548		Indonesia
																												Soares et al. (2011)
																												HQ873551		Indonesia
																												Soares et al. (2011)
																												HQ873552		Indonesia
																												Soares et al. (2011)
							6891G																					HQ873547		Indonesia
																												Soares et al. (2011)
							14249A	14434T																				HQ873554		Indonesia
																												Soares et al. (2011)
							710C	13161C	13590A																			HQ873553		Indonesia
																												Soares et al. (2011)
																												HQ873555		Indonesia
							207A																					Soares et al. (2011)
										204																		RTE-016		Rote Ndao
																												Purnomo et al. (2021)
										5093C	7738C																	HQ873549		Indonesia
							1438G																					Soares et al. (2011)
																												RTE-063		Rote Ndao
										15229																		Purnomo et al. (2021)
													263	5468														DAO-025		Rote Ndao
																												Purnomo et al. (2021)
							5553	8286	13928																			TNT 007		Sanana
																												Purnomo et al. (2021)
							322	15199																				FAN-KEI-027		Moluccas: Kei
																												Purnomo et al. (2021)
							3471	6899	10092	14434	16497																	SLD-TBR-020		Tanimbar
																												Purnomo et al. (2021)
																												PPK-ARU 004		Aru: Ambon
							14140																					Purnomo et al. (2021)
																												PPK-ARU 019		Aru: Ambon
																												Purnomo et al. (2021)
							419	930C	8387																			TNT 065		Moluccas: Ternate
																												Purnomo et al. (2021)
																												TNT 336		Moluccas: Ternate
							16295																					Purnomo et al. (2021)
										7941	9053																	NAU47		Micronesia: Nauru
																												This study
																												TNT 086		Moluccas: Ternate
							1027	15172																				Purnomo et al. (2021)
																												TNT 141		Moluccas: Ternate
																												Purnomo et al. (2021)
							11812																					KC994155		Maranao
																												Delfin et al. (2013)
										12285	12441																	SLT-KAL-018		Vayu
							15221A																					Purnomo et al. (2021)
							B4a1a1t
										152C																		KJ154365		Samoa
							3110																					Duggan et al. (2014)
							[0-6390]
																												KJ154355		Samoa
										3398C	15663C																	Duggan et al. (2014)
										1290				16051G														KJ154367		Samoa
										[0-3840]																		Duggan et al. (2014)
																												KJ154748		Cook Islands
																												Duggan et al. (2014)
																												KJ154214		Cook Islands
																												Duggan et al. (2014)
										6563T																		HQ873550		Indonesia
							16362C																					Soares et al. (2011)
							1290																					HQ873504		Bismarcks: New Ireland
							[0-3190]																					Soares et al. (2011)
																												KJ154519		Bougainville, Siwai
																												Duggan et al. (2014)
																												KJ154568		Bougainville, Siwai
										345A	13710G	15077A	16319A															Duggan et al. (2014)
																15172A												KJ154569		Bougainville, Siwai
																												Duggan et al. (2014)
																												JX900439		Solomon Islands: Vella Lavella
																												Duggan and Stoneking (2013)
																												JX900440		Solomon Islands: Vella Lavella
																												Duggan and Stoneking (2013)
																												JX900457		Solomon Islands: Isabel
										4991																		Duggan and Stoneking (2013)
																												JX900470		Solomon Islands: Isabel
																												Duggan and Stoneking (2013)
																												N163		Vanuatu: Santo
										8962T																		This study
													207A															N176		Vanuatu: Santo
																												This study
										12397G	15937G																	HQ873556		Indonesia
							16093C																					Soares et al. (2011)
										152																		JX900409		Solomon Islands: Russell
							2300																					Duggan and Stoneking (2013)
							[350-4270]
																												JX900389		Solomon Islands: Gela
																												Duggan and Stoneking (2013)
																												JX900395		Solomon Islands: Gela
																												Duggan and Stoneking (2013)
																												JX900398		Solomon Islands: Gela
																												Duggan and Stoneking (2013)
																												JX900454		Solomon Islands: Isabel
																												Duggan and Stoneking (2013)
																												ATR263		Vanuatu: Pentecost
																												This study
										93G																		B88		Vanuatu: Aoba
																												This study
																												KJ154467		Tuvalu
										11914A	12729G																	Duggan et al. (2014)
										1290				16173T														KJ154470		Tuvalu
										[0-3840]																		Duggan et al. (2014)
																												KJ154229		Samoa
																												Duggan et al. (2014)
							7757																					SRG-044		Western New Guinea: Sorong
																												Purnomo et al. (2021)
							10947																					SRG-024		Western New Guinea: Sorong
																												Purnomo et al. (2021)
																												HQ873532		Western New Guinea: Ayamaru
							16255A																					Soares et al. (2011)
							B4a1a1q
													14198															JX900767		Solomon Islands: Isabel
							4330			16247G																		Duggan and Stoneking (2013)
							[0-8960]
										3900			1824	12755														JX900508		Solomon Islands: Shortlands
										[0-8430]																		Duggan and Stoneking (2013)
																												HQ873534		Papua New Guinea
																												Soares et al. (2011)
							5822A																					HQ873535		Papua New Guinea
																												Soares et al. (2011)
							7876T																					HQ873533		Papua New Guinea
																												Soares et al. (2011)
							15544																					KRM-077		Papua New Guinea: Keerom
																												Purnomo et al. (2021)
							9288																					KRM-083		Papua New Guinea: Keerom
																												Purnomo et al. (2021)
							12236A	16170G																				p8336		Papua New Guinea: Lowlands, Madang
																												This study
							5086T	5483C																				AY289080		Papua New Guinea: Coastal
																												Ingman and Gyllensten (2003)
																												HQ873530		Papua New Guinea
							214G																					Soares et al. (2011)
										309T																		p8364		Papua New Guinea: Lowlands
																												This study
										15174T																		p8414		Papua New Guinea: Lowlands
																												This study
																												p8408		Papua New Guinea: Lowlands
										9145A																		This study
																												p8471		Papua New Guinea: Lowlands
																												This study
																												p8416		Papua New Guinea: Lowlands
																												This study
																												p8456		Papua New Guinea: Lowlands
																												This study
										8400C	13203G																	p8529		Papua New Guinea: Lowlands, Madang
																												This study
							6581G
							B4a1a1d			6887T																		HQ873501		Bismarcks: New Ireland
																												Soares et al. (2011)
							2590
							[790-4400]			204C	14302C																	HQ873507		Bismarcks: New Ireland
																												Soares et al. (2011)
										8222C	16093C																	HQ873512		Bismarcks: New Ireland
																												Soares et al. (2011)
																												JX900442		Solomon Islands: Isabel
																												Duggan and Stoneking (2013)
																												JX900453		Solomon Islands: Isabel
																												Duggan and Stoneking (2013)
																												JX900467		Solomon Islands: Isabel
																												Duggan and Stoneking (2013)
										12557																		JX900443		Solomon Islands: Isabel
																												Duggan and Stoneking (2013)
										150	15223																	JX900465		Solomon Islands: Isabel
																												Duggan and Stoneking (2013)
																												HQ873531		Papua New Guinea
							152C																					Soares et al. (2011)
																												JX900797		Solomon Islands: Savo
																												Duggan and Stoneking (2013)
																												JX900772		Solomon Islands: Savo
																												Duggan and Stoneking (2013)
																												JX900801		Solomon Islands: Savo
																												Duggan and Stoneking (2013)
										12280																		JX900780		Solomon Islands: Savo
																												Duggan and Stoneking (2013)
																												JX900788		Solomon Islands: Savo
										499	7840																	Duggan and Stoneking (2013)
																												JX900385		Solomon Islands: Gela
																												Duggan and Stoneking (2013)
										9698																		JX900419		Solomon Islands: Russell
																												Duggan and Stoneking (2013)
													4973	8843														JX900468		Solomon Islands: Isabel
										8322																		Duggan and Stoneking (2013)
										2590																		JX900519		Solomon Islands: Shortlands
										[0-6240]																		Duggan and Stoneking (2013)
																												JX900729		Solomon Islands: Tikopia
										11203T																		Duggan and Stoneking (2013)
										B4a1a1o
																												JX900730		Solomon Islands: Tikopia
										150																		Duggan and Stoneking (2013)
										[0-450]
																												JX900731		Solomon Islands: Tikopia
																												Duggan and Stoneking (2013)
																												JX900732		Solomon Islands: Tikopia
																												Duggan and Stoneking (2013)
																												JX900738		Solomon Islands: Tikopia
																												Duggan and Stoneking (2013)
																												JX900742		Solomon Islands: Tikopia
																												Duggan and Stoneking (2013)
																												JX900744		Solomon Islands: Tikopia
																												Duggan and Stoneking (2013)
																												JX900750		Solomon Islands: Tikopia
																												Duggan and Stoneking (2013)
																												JX900753		Solomon Islands: Tikopia
																												Duggan and Stoneking (2013)
																												JX900811		Solomon Islands: Tikopia
																												Duggan and Stoneking (2013)
																												JX900816		Solomon Islands: Tikopia
																												Duggan and Stoneking (2013)
																												JX900817		Solomon Islands: Tikopia
																												Duggan and Stoneking (2013)
																												JX900823		Solomon Islands: Tikopia
																												Duggan and Stoneking (2013)
																												JX900825		Solomon Islands: Tikopia
																												Duggan and Stoneking (2013)
																												JX900827		Solomon Islands: Tikopia
																												Duggan and Stoneking (2013)
																												JX900830		Solomon Islands: Tikopia
																												Duggan and Stoneking (2013)
													16409															JX900828		Solomon Islands: Tikopia
																												Duggan and Stoneking (2013)
																												ATR73		Vanuatu: Emae
										6647G																		This study
																												ATR142		Vanuatu: Makura
																												This study
																												B123		Vanuatu: Tongariki
																												This study
																												HQ873520		Vanuatu
										186T																		Soares et al. (2011)
																												HQ873521		Vanuatu
																												Soares et al. (2011)
																												HQ873526		Vanuatu
																												Soares et al. (2011)
													2755G															HQ873522		Vanuatu
																												Soares et al. (2011)
																												B74Malekula		Vanuatu: Malekula
																												This study
										593C	16324C																	AF347007		Samoa
																												Ingman et al. (2000)
																												AY289077		Papua New Guinea: Coastal
							195C																					Ingman and Gyllensten (2003)
										13224C																		p8354		Papua New Guinea: Lowlands, Central
																												This study
																												KJ154916		Bismarcks: New Britain, Nakanai
																												Duggan et al. (2014)
																												JX900375		Solomon Islands: Gela
																												Duggan and Stoneking (2013)
																												JX900463		Solomon Islands: Isabel
																												Duggan and Stoneking (2013)
																												JX900429		Solomon Islands: Russell
																												Duggan and Stoneking (2013)
																												JX900713		Solomon Islands: Russell
																												Duggan and Stoneking (2013)
																												JX900720		Solomon Islands: Russell
																												Duggan and Stoneking (2013)
																												JX900789		Solomon Islands: Savo
																												Duggan and Stoneking (2013)
										2280																		JX900783		Solomon Islands: Savo
																												Duggan and Stoneking (2013)
										152	16173																	JX900798		Solomon Islands: Savo
																												Duggan and Stoneking (2013)
										7433	9325																	JX900778		Solomon Islands: Savo
																												Duggan and Stoneking (2013)
																												JX900777		Solomon Islands: Savo
										8254A																		Duggan and Stoneking (2013)
										860																		JX900787		Solomon Islands: Savo
										[0-2550]																		Duggan and Stoneking (2013)
													16247															JX900775		Solomon Islands: Savo
																												Duggan and Stoneking (2013)
																												LS141		Vanuatu: Efate
																												This study
																												KJ154264		Futuna
																												Duggan et al. (2014)
																												p8244		Papua New Guinea: Lowlands, Central
																												This study
																												p8448		Papua New Guinea: Lowlands, Central
																												This study
																												p8424		Papua New Guinea: Lowlands, Central
																												This study
							1819																					PM65		Papua New Guinea: Lowlands, Central
																												Pedro et al. (2020)
							10885C																					p8379		Papua New Guinea: Lowlands, Central
																												This study
							4994G	15152A																				p8406		Papua New Guinea: Lowlands, Central
																												This study
							7149C	13708A	16166C	16217C																		p8311		Papua New Guinea: Lowlands, Central
																												This study
																												p8388		Papua New Guinea: Lowlands, Central
							306T																					This study
										4967C																		p8462		Papua New Guinea: Lowlands, Central
																												This study
										16247G																		p8314		Papua New Guinea: Lowlands, Central
							11447A																					This study
										1719A	16261T																	p8324		Papua New Guinea: Lowlands, Central
																												This study
										4137T																		p8302		Papua New Guinea: Lowlands, Central
							12239T																					This study
										101A	383C																	p8333		Papua New Guinea: Lowlands, Central
																												This study
										150T	4622	9374																B00IEVG-PNG61		Papua New Guinea: Lowlands, Central
							7930G																					Pedro et al. (2020)
																												KF451185		Bougainville
																												Lippold et al. (2014)
																												p8234		Papua New Guinea: Lowlands
										14425T																		This study
							16289T
							B4a1a1j																					p8285		Papua New Guinea: Lowlands
																												This study
							4160
							[80-8350]																					JX900692		Solomon Islands: Russell
										16299																		Duggan and Stoneking (2013)
																												JX900698		Solomon Islands: Russell
																												Duggan and Stoneking (2013)
																												JX900724		Solomon Islands: Russell
																												Duggan and Stoneking (2013)
													13011A	16093														JX900700		Solomon Islands: Russell
										12504																		Duggan and Stoneking (2013)
										3900			3398															JX900794		Solomon Islands: Savo
										[0-8430]																		Duggan and Stoneking (2013)
																												B00IEW3-PNG30		Papua New Guinea: Milne Bay
																												Pedro et al. (2020)
										9083C																		p8319		Papua New Guinea: Lowlands, Gulf
							150T																					This study
							2590			6437	11654																	JX900785		Solomon Islands: Savo
							[0-6240]																					Duggan and Stoneking (2013)
																												JX900378		Solomon Islands: Gela
																												Duggan and Stoneking (2013)
										7113																		PM72		Papua New Guinea: Milne Bay
							8149																					Pedro et al. (2020)
																												JX900699		Solomon Islands: Russell
																												Duggan and Stoneking (2013)
																												JX900719		Solomon Islands: Russell
																												Duggan and Stoneking (2013)
																												JX900703		Solomon Islands: Russell
																												Duggan and Stoneking (2013)
										6107																		B00IEW5-PNG68		Papua New Guinea: Milne Bay
							16249																					Pedro et al. (2020)
																												JX900616		Solomon Islands: Ranongga
																												Duggan and Stoneking (2013)
																												JX900619		Solomon Islands: Ranongga
																												Duggan and Stoneking (2013)
																												KJ154868		Bismarcks: New Britain, Anem
																												Duggan et al. (2014)
																												KJ154871		Bismarcks: New Britain, Anem
																												Duggan et al. (2014)
																												KJ154873		Bismarcks: New Britain, Anem
																												Duggan et al. (2014)
																												KJ154876		Bismarcks: New Britain, Anem
																												Duggan et al. (2014)
																												KJ154880		Bismarcks: New Britain, Anem
																												Duggan et al. (2014)
																												KJ154882		Bismarcks: New Britain, Anem
																												Duggan et al. (2014)
																												KJ154886		Bismarcks: New Britain, Anem
																												Duggan et al. (2014)
																												KJ154883		Bismarcks: New Britain, Anem
							16212G																					Duggan et al. (2014)
							B4a1a1af
																												KJ154891		Bismarcks: New Britain, Anem
							1720																					Duggan et al. (2014)
							[0-4130]
										5581G	16247G																	KJ154884		Bismarcks: New Britain, Anem
																												Duggan et al. (2014)
										204C																		KJ154870		Bismarcks: New Britain, Anem
							7389C																					Duggan et al. (2014)
							B4a1a1w
																												KJ154864		Bismarcks: New Britain, Anem
							2880			6644T																		Duggan et al. (2014)
							[0-6610]
																												KJ154869		Bismarcks: New Britain, Anem
																												Duggan et al. (2014)
																												KJ154872		Bismarcks: New Britain, Anem
										8854A																		Duggan et al. (2014)
										430																		KJ154874		Bismarcks: New Britain, Anem
										[0-1270]																		Duggan et al. (2014)
																												KJ154881		Bismarcks: New Britain, Anem
																												Duggan et al. (2014)
																												KJ154889		Bismarcks: New Britain, Anem
																												Duggan et al. (2014)
																												KJ154890		Bismarcks: New Britain, Anem
																												Duggan et al. (2014)
													16325C															KJ154893		Bismarcks: New Britain, Anem
																												Duggan et al. (2014)
																												KJ154867		Bismarcks: New Britain, Anem
							2071C	4025T																				Duggan et al. (2014)
																												KJ154877		Bismarcks: New Britain, Anem
																												Duggan et al. (2014)
																												KJ154929		Bismarcks: New Britain, Nakanai
							14683G																					Duggan et al. (2014)
							B4a1a1z
																												KJ154899		Bismarcks: New Britain, Nakanai
							1290																					Duggan et al. (2014)
							[0-3090]
										13020C																		KJ154925		Bismarcks: New Britain, Nakanai
																												Duggan et al. (2014)
										16247G																		KJ154907		Bismarcks: New Britain, Nakanai
																												Duggan et al. (2014)
							709																					HQ873500		Bismarcks: New Ireland
																												Soares et al. (2011)
							16374																					PM78		Bismarcks: New Ireland
																												Pedro et al. (2020)
							11176A	16233G																				HQ873502		Bismarcks: New Ireland
																												Soares et al. (2011)
																												HQ873505		Bismarcks: New Ireland
							614G																					Soares et al. (2011)
							1290			4742C																		HQ873513		Bismarcks: New Ireland
							[0-3840]																					Soares et al. (2011)
																												HQ873511		Bismarcks: New Ireland
							7058C																					Soares et al. (2011)
							B4a1a1ae
										5147A																		HQ873509		Bismarcks: New Ireland
							1290																					Soares et al. (2011)
							[0-3840]
										789	6962	9183	11545	15514	16390													PM56		Bismarcks: New Ireland
							16261																					Pedro et al. (2020)
										11407																		PM6		Bougainville
																												Pedro et al. (2020)
																												B00IEWM-PNG91		Bougainville
																												Pedro et al. (2020)
																												KJ154585		Bougainville, Buin
																												Duggan et al. (2014)
																												KJ154651		Bougainville, Nagovisi
																												Duggan et al. (2014)
																												KJ154646		Bougainville, Nagovisi
																												Duggan et al. (2014)
																												KJ154649		Bougainville, Nagovisi
																												Duggan et al. (2014)
																												KJ154562		Bougainville, Nagovisi
																												Duggan et al. (2014)
																												KJ154564		Bougainville, Nagovisi
																												Duggan et al. (2014)
																												KJ154642		Bougainville, Nagovisi
																												Duggan et al. (2014)
																												KJ154643		Bougainville, Nagovisi
																												Duggan et al. (2014)
							6257A	13036T																				KJ154647		Bougainville, Nagovisi
																												Duggan et al. (2014)
							8410T	11464A																				KJ154567		Bougainville, Nagovisi
																												Duggan et al. (2014)
																												KJ154641		Bougainville, Nagovisi
							14110C																					Duggan et al. (2014)
							1290			16247G																		KJ154648		Bougainville, Nagovisi
							[0-3840]																					Duggan et al. (2014)
																												KJ154650		Bougainville, Nagovisi
							12100G																					Duggan et al. (2014)
																												KJ154613		Bougainville, Nagovisi
																												Duggan et al. (2014)
																												KJ154539		Bougainville, Siwai
																												Duggan et al. (2014)
																												KJ154530		Bougainville, Siwai
																												Duggan et al. (2014)
							4232C	7598A																				KJ154573		Bougainville, Siwai
																												Duggan et al. (2014)
																												KJ154503		Bougainville, Nasioi
																												Duggan et al. (2014)
							153G																					KJ154507		Bougainville, Nasioi
																												Duggan et al. (2014)
							11827C																					KJ154491		Bougainville, Nasioi
																												Duggan et al. (2014)
																												KJ154616		Bougainville, Nasioi
							13834G																					Duggan et al. (2014)
							640																					KJ154617		Bougainville, Nasioi
							[0-1910]																					Duggan et al. (2014)
																												KJ154623		Bougainville, Nasioi
																												Duggan et al. (2014)
										55C																		KJ154502		Bougainville, Nasioi
																												Duggan et al. (2014)
							14C	1664A																				KJ154636		Bougainville, Torau
																												Duggan et al. (2014)
										10084C	15758G	16218T	16243C	16527T														KJ154595		Bougainville, Torau
							198T																					Duggan et al. (2014)
							4330																					KJ154268		Tuvalu
							[530-8240]																					Duggan et al. (2014)
																												KJ154376		Tuvalu
																												Duggan et al. (2014)
																												KJ154536		Bougainville, Buin
							11914A																					Duggan et al. (2014)
							2590			11363																		JX900550		Solomon Islands: Malaita
							[180-5030]																					Duggan and Stoneking (2013)
										204C	16249C																	KJ154278		Futuna
																												Duggan et al. (2014)
																												KJ154391		Samoa
																												Duggan et al. (2014)
																												KJ154224		Samoa
										1005C	2780T																	Duggan et al. (2014)
																												KJ154195		Samoa
																												Duggan et al. (2014)
																												KJ154371		Tonga
																												Duggan et al. (2014)
																												AY963574		Bougainville
										4742C																		Macaulay et al. (2005)
							16311C
							B4a1a1aa			590																		KF451184		Bougainville
										[0-1460]																		Lippold et al. (2014)
							2200
							[0-5610]																					KF451341		Bougainville
																												Lippold et al. (2014)
																												KF451343		Bougainville
																												Lippold et al. (2014)
																												KJ446414		Bougainville
																												Duggan et al. (2014)
																												EU597555		Bougainville
																												Hartmann et al. (2008)
																												KJ154493		Bougainville, Nasioi
																												Duggan et al. (2014)
																												KJ154622		Bougainville, Nasioi
																												Duggan et al. (2014)
																												KJ154509		Bougainville, Nasioi
																												Duggan et al. (2014)
																												KJ154512		Bougainville, Nasioi
																												Duggan et al. (2014)
																												KJ154608		Bougainville, Nasioi
																												Duggan et al. (2014)
																												KJ154514		Bougainville, Torau
													5655C															Duggan et al. (2014)
													1290			8934T												KJ154629		Bougainville, Torau
													[0-3840]															Duggan et al. (2014)
																												JX900430		Solomon Islands: Vella Lavella
																												Duggan and Stoneking (2013)
																												JX900838		Solomon Islands: Vella Lavella
																												Duggan and Stoneking (2013)
																												JX900849		Solomon Islands: Vella Lavella
																												Duggan and Stoneking (2013)
																												JX900856		Solomon Islands: Vella Lavella
																												Duggan and Stoneking (2013)
																												JX900862		Solomon Islands: Vella Lavella
																												Duggan and Stoneking (2013)
																												KJ154306		Tonga
																												Duggan et al. (2014)
										9053A																		KJ154407		Tonga
																												Duggan et al. (2014)
																												KJ154474		Bougainville: Torau
							11407T																					Duggan et al. (2014)
																												KJ154551		Bougainville: Torau
																												Duggan et al. (2014)
																												KJ154599		Bougainville: Torau
																												Duggan et al. (2014)
																												KJ154527		Bougainville: Siwai
										11314G																		Duggan et al. (2014)
																												KJ154513		Bougainville: Siwai
																												Duggan et al. (2014)
																												KJ154521		Bougainville: Siwai
										16472G																		Duggan et al. (2014)
																												KJ154524		Bougainville: Siwai
																												Duggan et al. (2014)
																												KJ154550		Bougainville: Nagovisi
										10256C																		Duggan et al. (2014)
																												KJ154640		Bougainville: Nagovisi
																												Duggan et al. (2014)
																												KJ154479		Bougainville: Nagovisi
										16261T																		Duggan et al. (2014)
										860																		KJ154549		Bougainville: Nagovisi
										[0-2050]																		Duggan et al. (2014)
																												KJ154555		Bougainville: Nagovisi
																												Duggan et al. (2014)
																												KJ154571		Bougainville: Nagovisi
																												Duggan et al. (2014)
																												KJ154572		Bougainville: Nagovisi
																												Duggan et al. (2014)
																												KJ154602		Bougainville: Nagovisi
																												Duggan et al. (2014)
																												KJ154644		Bougainville: Nagovisi
																												Duggan et al. (2014)
																												KJ154652		Bougainville: Nagovisi
																												Duggan et al. (2014)
																												KJ154575		Bougainville: Nagovisi
													16247G															Duggan et al. (2014)
																10321C												KJ154563		Bougainville: Nagovisi
																												Duggan et al. (2014)
																												KJ154559		Bougainville: Nagovisi
													12976T															Duggan et al. (2014)
																												KJ154612		Bougainville: Nagovisi
																												Duggan et al. (2014)
																												6637		Solomon Islands
																												This study
																												6626		Solomon Islands
																												This study
																												6629		Solomon Islands
																												This study
																												6636		Solomon Islands
																												This study
													16189C															6627		Solomon Islands
																												This study
										10310	10921																	JX900441		Solomon Islands: Vella Lavella
																												Duggan and Stoneking (2013)
																												6624		Solomon Islands
										16247G																		This study
													3753C															6631		Solomon Islands
																												This study
																												6642		Solomon Islands
																												This study
																												6615		Solomon Islands
																												This study
																												JX900504		Solomon Islands: Shortlands
																												Duggan and Stoneking (2013)
																												JX900494		Solomon Islands: Shortlands
																												Duggan and Stoneking (2013)
																												JX900499		Solomon Islands: Shortlands
																												Duggan and Stoneking (2013)
																												JX900507		Solomon Islands: Shortlands
																												Duggan and Stoneking (2013)
																												JX900526		Solomon Islands: Shortlands
																												Duggan and Stoneking (2013)
							16290																					JX900521		Solomon Islands: Shortlands
																												Duggan and Stoneking (2013)
							13933	14954																				JX900522		Solomon Islands: Shortlands
																												Duggan and Stoneking (2013)
							460	1909	12351																			JX900506		Solomon Islands: Shortlands
																												Duggan and Stoneking (2013)
																												JX900495		Solomon Islands: Shortlands
							14																					Duggan and Stoneking (2013)
																												JX900438		Solomon Islands: Vella Lavella
																												Duggan and Stoneking (2013)
																												JX900509		Solomon Islands: Shortlands
							9966																					Duggan and Stoneking (2013)
																												JX900835		Solomon Islands: Vella Lavella
																												Duggan and Stoneking (2013)
																												JX900517		Solomon Islands: Shortlands
							9449																					Duggan and Stoneking (2013)
																												JX900512		Solomon Islands: Shortlands
																												Duggan and Stoneking (2013)
																												JX900518		Solomon Islands: Shortlands
																												Duggan and Stoneking (2013)
																												JX900524		Solomon Islands: Shortlands
																												Duggan and Stoneking (2013)
																												JX900690		Solomon Islands: Russell
																												Duggan and Stoneking (2013)
																												JX900701		Solomon Islands: Russell
																												Duggan and Stoneking (2013)
																												JX900705		Solomon Islands: Russell
																												Duggan and Stoneking (2013)
																												JX900708		Solomon Islands: Russell
																												Duggan and Stoneking (2013)
																												JX900709		Solomon Islands: Russell
																												Duggan and Stoneking (2013)
																												JX900721		Solomon Islands: Russell
																												Duggan and Stoneking (2013)
																												JX900728		Solomon Islands: Russell
																												Duggan and Stoneking (2013)
																												JX900414		Solomon Islands: Russell
																												Duggan and Stoneking (2013)
																												JX900689		Solomon Islands: Russell
																												Duggan and Stoneking (2013)
																												JX900695		Solomon Islands: Russell
																												Duggan and Stoneking (2013)
																												JX900712		Solomon Islands: Russell
																												Duggan and Stoneking (2013)
																												JX900714		Solomon Islands: Russell
																												Duggan and Stoneking (2013)
																												JX900717		Solomon Islands: Russell
																												Duggan and Stoneking (2013)
																												JX900718		Solomon Islands: Russell
																												Duggan and Stoneking (2013)
																												JX900723		Solomon Islands: Russell
							14956																					Duggan and Stoneking (2013)
																												JX900727		Solomon Islands: Russell
																												Duggan and Stoneking (2013)
																												JX900410		Solomon Islands: Russell
																												Duggan and Stoneking (2013)
							7740G
							B4a1a1f																					JX900418		Solomon Islands: Russell
										9804																		Duggan and Stoneking (2013)
							3460
							[770-6190]			1290			8071															JX900411		Solomon Islands: Russell
										[0-3840]																		Duggan and Stoneking (2013)
										15924																		JX900792		Solomon Islands: Savo
																												Duggan and Stoneking (2013)
										1719	16172																	JX900776		Solomon Islands: Savo
																												Duggan and Stoneking (2013)
										200	16234																	JX900782		Solomon Islands: Savo
																												Duggan and Stoneking (2013)
																												JX900781		Solomon Islands: Savo
																												Duggan and Stoneking (2013)
							4728																					JX900791		Solomon Islands: Savo
																												Duggan and Stoneking (2013)
							15813																					JX900799		Solomon Islands: Savo
																												Duggan and Stoneking (2013)
							11485																					JX900803		Solomon Islands: Savo
																												Duggan and Stoneking (2013)
							3744	13681																				JX900796		Solomon Islands: Savo
																												Duggan and Stoneking (2013)
																												JX900790		Solomon Islands: Savo
							3660																					Duggan and Stoneking (2013)
																												JX900805		Solomon Islands: Savo
																												Duggan and Stoneking (2013)
																												JX900377		Solomon Islands: Gela
																												Duggan and Stoneking (2013)
																												JX900391		Solomon Islands: Gela
																												Duggan and Stoneking (2013)
																												JX900394		Solomon Islands: Gela
																												Duggan and Stoneking (2013)
																												JX900760		Solomon Islands: Isabel
																												Duggan and Stoneking (2013)
																												JX900771		Solomon Islands: Savo
							5390																					Duggan and Stoneking (2013)
							860			10398																		JX900784		Solomon Islands: Savo
							[0-2550]																					Duggan and Stoneking (2013)
																												JX900392		Solomon Islands: Gela
																												Duggan and Stoneking (2013)
																												JX900434		Solomon Islands: Vella Lavella
																												Duggan and Stoneking (2013)
																												JX900436		Solomon Islands: Vella Lavella
																												Duggan and Stoneking (2013)
																												JX900437		Solomon Islands: Vella Lavella
																												Duggan and Stoneking (2013)
																												JX900831		Solomon Islands: Vella Lavella
																												Duggan and Stoneking (2013)
																												JX900850		Solomon Islands: Vella Lavella
																												Duggan and Stoneking (2013)
																												JX900854		Solomon Islands: Vella Lavella
																												Duggan and Stoneking (2013)
							15886																					JX900847		Solomon Islands: Vella Lavella
																												Duggan and Stoneking (2013)
							16294																					JX900432		Solomon Islands: Vella Lavella
																												Duggan and Stoneking (2013)
							9214	16335																				JX900842		Solomon Islands: Vella Lavella
																												Ingman and Gyllensten (2003)
																												JX900844		Solomon Islands: Vella Lavella
							8279																					Duggan and Stoneking (2013)
																												JX900852		Solomon Islands: Vella Lavella
																												Duggan and Stoneking (2013)
																												JX900853		Solomon Islands: Vella Lavella
																												Duggan and Stoneking (2013)
																												JX900445		Solomon Islands: Isabel
																												Duggan and Stoneking (2013)
																												JX900456		Solomon Islands: Isabel
																												Duggan and Stoneking (2013)
																												JX900471		Solomon Islands: Isabel
																												Duggan and Stoneking (2013)
																												JX900764		Solomon Islands: Isabel
																												Duggan and Stoneking (2013)
							7158																					JX900469		Solomon Islands: Isabel
																												Duggan and Stoneking (2013)
							5393	11025																				JX900446		Solomon Islands: Isabel
																												Duggan and Stoneking (2013)
																												JX900459		Solomon Islands: Isabel
							16148T																					Duggan and Stoneking (2013)
							3900			15730	16247G																	JX900562		Solomon Islands: Malaita
							[0-8430]																					Duggan and Stoneking (2013)
																												JX900464		Solomon Islands: Isabel
							114	16287																				Duggan and Stoneking (2013)
																												JX900611		Solomon Islands: Ranongga
																												Duggan and Stoneking (2013)
																												JX900600		Solomon Islands: Ranongga
																												Duggan and Stoneking (2013)
																												JX900627		Solomon Islands: Ranongga
																												Duggan and Stoneking (2013)
																												JX900626		Solomon Islands: Ranongga
																												Duggan and Stoneking (2013)
							9540																					JX900605		Solomon Islands: Ranongga
																												Duggan and Stoneking (2013)
							11149																					JX900649		Solomon Islands: Ranongga
																												Duggan and Stoneking (2013)
							11929																					JX900642		Solomon Islands: Ranongga
																												Duggan and Stoneking (2013)
																												JX900641		Solomon Islands: Ranongga
							12681																					Duggan and Stoneking (2013)
																												JX900650		Solomon Islands: Ranongga
																												Duggan and Stoneking (2013)
																												JX900648		Solomon Islands: Ranongga
										4216																		Ingman and Gyllensten (2003)
							3391A
							B4a1a1e																					JX900634		Solomon Islands: Ranongga
																												Ingman and Gyllensten (2003)
							2880
							[0-6610]																					JX900640		Solomon Islands: Ranongga
																												Ingman and Gyllensten (2003)
																												JX900645		Solomon Islands: Ranongga
																												Ingman and Gyllensten (2003)
																												JX900647		Solomon Islands: Ranongga
																												Ingman and Gyllensten (2003)
																												JX900492		Solomon Islands: Shortlands
																												Ingman and Gyllensten (2003)
										16247G	16311																	JX900552		Solomon Islands: Malaita
																												Ingman and Gyllensten (2003)
																												JX900545		Solomon Islands: Malaita
										6465																		Ingman and Gyllensten (2003)
																												JX900555		Solomon Islands: Malaita
																												Ingman and Gyllensten (2003)
																												JX900622		Solomon Islands: Ranongga
							11399C	11887A																				Duggan and Stoneking (2013)
							B4a1a1i
																												JX900779		Solomon Islands: Savo
							4330				16150																	Duggan and Stoneking (2013)
							[0-9440]
											2590																	JX900381		Solomon Islands: Gela
											[0-5680]			16093														Duggan and Stoneking (2013)
																												JX900388		Solomon Islands: Gela
																												Duggan and Stoneking (2013)
																												JX900400		Solomon Islands: Russell
														16261														Duggan and Stoneking (2013)
														1290			16278											JX900404		Solomon Islands: Russell
														[0-3840]														Duggan and Stoneking (2013)
																												JX900746		Solomon Islands: Tikopia
																												Duggan and Stoneking (2013)
																												JX900829		Solomon Islands: Tikopia
																												Duggan and Stoneking (2013)
																												JX900739		Solomon Islands: Tikopia
										12471																		Duggan and Stoneking (2013)
							8572A
							B4a1a1n																					JX900741		Solomon Islands: Tikopia
																												Duggan and Stoneking (2013)
																												JX900824		Solomon Islands: Tikopia
																												Duggan and Stoneking (2013)
										3330																		JX900810		Solomon Islands: Santa Cruz
																												Duggan and Stoneking (2013)
										2071C	4917	8790																JX893365		New Zealand: Maori (Ancient DNA)
																												Knapp et al. (2012)
																												JX900807		Solomon Islands: Santa Cruz
																												Duggan and Stoneking (2013)
																												JX900371		Solomon Islands: Choiseul
																												Duggan and Stoneking (2013)
							4137	16468																				JX900370		Solomon Islands: Choiseul
																												Duggan and Stoneking (2013)
																												JX900383		Solomon Islands: Gela
																												Duggan and Stoneking (2013)
							6185																					JX900372		Solomon Islands: Gela
																												Duggan and Stoneking (2013)
							7080	7302																				JX900382		Solomon Islands: Gela
																												Duggan and Stoneking (2013)
							15314																					JX900390		Solomon Islands: Gela
																												Duggan and Stoneking (2013)
										125G																		JX900387		Solomon Islands: Gela
							13416G																					Duggan and Stoneking (2013)
							B4a1a1p
													15751															JX900386		Solomon Islands: Gela
							3460			16300																		Duggan and Stoneking (2013)
							[0-7710]
										1290																		JX900384		Solomon Islands: Gela
										[0-3840]																		Duggan and Stoneking (2013)
																												JX900656		Solomon Islands: Rennell
																												Duggan and Stoneking (2013)
																												JX900657		Solomon Islands: Rennell
										10031C																		Duggan and Stoneking (2013)
							318C
							B4a1a1h																					JX900660		Solomon Islands: Rennell
																												Duggan and Stoneking (2013)
																												JX900665		Solomon Islands: Rennell
																												Duggan and Stoneking (2013)
																												JX900666		Solomon Islands: Rennell
																												Duggan and Stoneking (2013)
																												JX900672		Solomon Islands: Rennell
																												Duggan and Stoneking (2013)
																												JX900677		Solomon Islands: Rennell
																												Duggan and Stoneking (2013)
																												JX900678		Solomon Islands: Rennell
																												Duggan and Stoneking (2013)
																												JX900685		Solomon Islands: Rennell
																												Duggan and Stoneking (2013)
																												JX900332		Solomon Islands: Bellona
																												Duggan and Stoneking (2013)
																												JX900337		Solomon Islands: Bellona
																												Duggan and Stoneking (2013)
																												JX900341		Solomon Islands: Bellona
																												Duggan and Stoneking (2013)
																												JX900342		Solomon Islands: Bellona
																												Duggan and Stoneking (2013)
																												JX900348		Solomon Islands: Bellona
																												Duggan and Stoneking (2013)
																												JX900364		Solomon Islands: Bellona
																												Duggan and Stoneking (2013)
																												JX900365		Solomon Islands: Bellona
																												Duggan and Stoneking (2013)
																												JX900368		Solomon Islands: Bellona
																												Duggan and Stoneking (2013)
													16258															JX900335		Solomon Islands: Bellona
																												Duggan and Stoneking (2013)
													16261															JX900347		Solomon Islands: Bellona
																												Duggan and Stoneking (2013)
													6216	16256														JX900338		Solomon Islands: Bellona
																												Duggan and Stoneking (2013)
																												JX900345		Solomon Islands: Bellona
													195															Duggan and Stoneking (2013)
																												JX900352		Solomon Islands: Bellona
																												Duggan and Stoneking (2013)
													16213															JX900579		Solomon Islands: Ontong Java
																												Duggan and Stoneking (2013)
													11087	13395														KB57		Kiribati
																												This study
																												ATR129		Vanuatu: Makura
																												This study
																												ATR128		Vanuatu: Makura
																												This study
																												ATR76		Vanuatu: Emae
																												This study
																												ATR79		Vanuatu: Emae
																												This study
																												ATR115		Vanuatu: Emae
										152C	13135A																	This study
																												ATR69		Vanuatu: Emae
																												This study
																												ATR74		Vanuatu: Emae
																												This study
																												TAV26		Fiji
																												This study
																												KJ154290		Futuna
																												Duggan et al. (2014)
																												KJ154338		Samoa
																												Duggan et al. (2014)
																												KJ154423		Tonga
																												Duggan et al. (2014)
																												JX900575		Solomon Islands: Ontong Java
										16291T																		Duggan and Stoneking (2013)
							9809G			1030																		JX900593		Solomon Islands: Ontong Java
							B4a1a1ab			[0-2470]																		Duggan and Stoneking (2013)
							3020																					JX900594		Solomon Islands: Ontong Java
							[0-7530]																					Duggan and Stoneking (2013)
													10688															JX900581		Solomon Islands: Ontong Java
																												Duggan and Stoneking (2013)
													4225G															KJ154331		Tonga
																												Duggan et al. (2014)
																												KJ154209		Samoa
																												Duggan et al. (2014)
																												JX900576		Solomon Islands: Ontong Java
										2361																		Duggan and Stoneking (2013)
							16399G
							B4a1a1k																					JX900582		Solomon Islands: Ontong Java
																												Duggan and Stoneking (2013)
							4490
							[950-8120]																					JX900585		Solomon Islands: Ontong Java
																												Duggan and Stoneking (2013)
																												JX900587		Solomon Islands: Ontong Java
																												Duggan and Stoneking (2013)
																												JX900588		Solomon Islands: Ontong Java
																												Duggan and Stoneking (2013)
																												JX900591		Solomon Islands: Ontong Java
																												Duggan and Stoneking (2013)
																												JX900589		Solomon Islands: Ontong Java
																												Duggan and Stoneking (2013)
																												JX900597		Solomon Islands: Ontong Java
																												Duggan and Stoneking (2013)
																												JX900765		Solomon Islands: Isabel
																												Duggan and Stoneking (2013)
																												JX900505		Solomon Islands: Shortlands
										195	12279																	Ingman and Gyllensten (2003)
																												JX900602		Solomon Islands: Ranongga
																												Ingman and Gyllensten (2003)
										8889C	16274A																	KJ154220		Samoa
																												Duggan et al. (2014)
										152C																		KJ154396		Tonga
																												Duggan et al. (2014)
																												KJ154251		Futuna
													70A															Duggan et al. (2014)
										16352C
										B4a1a1k1			730															KJ154422		Futuna
													[0-1760]															Duggan et al. (2014)
										3750
										[0-8210]						215G	6747C											KJ154202		Samoa
																												Duggan et al. (2014)
																												KJ154221		Tonga
																												Duggan et al. (2014)
																												KJ154238		Tonga
																												Duggan et al. (2014)
																												KJ154374		Tonga
																												Duggan et al. (2014)
																												KJ154426		Tonga
																												Duggan et al. (2014)
																												AY289094		Samoa
													709A	6623T														Ingman and Gyllensten (2003)
																												KJ154190		Samoa
																												Duggan et al. (2014)
																												JX900483		Solomon Islands: Makira
																												Duggan and Stoneking (2013)
							7041																					JX900479		Solomon Islands: Makira
																												Duggan and Stoneking (2013)
																												JX900475		Solomon Islands: Makira
										16247																		Duggan and Stoneking (2013)
							8338G
							B4a1a1g			3900			569	6620	12172													JX900422		Solomon Islands: Russell
										[0-8430]																		Duggan and Stoneking (2013)
							4550
							[2100-7050]																					JX900711		Solomon Islands: Russell
																												Duggan and Stoneking (2013)
																												JX900722		Solomon Islands: Russell
																												Duggan and Stoneking (2013)
																												JX900725		Solomon Islands: Russell
																												Duggan and Stoneking (2013)
																												JX900399		Solomon Islands: Russell
																												Duggan and Stoneking (2013)
										7861																		JX900425		Solomon Islands: Russell
																												Duggan and Stoneking (2013)
																												JX900544		Solomon Islands: Malaita
																												Duggan and Stoneking (2013)
										11339	11659																	JX900541		Solomon Islands: Malaita
																												Duggan and Stoneking (2013)
										197	3209	16048																JX900551		Solomon Islands: Malaita
																												Duggan and Stoneking (2013)
																												JX900534		Solomon Islands: Malaita
										214	8614	14560C	14831	16253														Duggan and Stoneking (2013)
																												JX900543		Solomon Islands: Malaita
																												Duggan and Stoneking (2013)
																												JX900533		Solomon Islands: Malaita
																												Duggan and Stoneking (2013)
																												JX900528		Solomon Islands: Malaita
																												Duggan and Stoneking (2013)
																												JX900546		Solomon Islands: Malaita
																												Duggan and Stoneking (2013)
																												JX900574		Solomon Islands: Malaita
																												Duggan and Stoneking (2013)
							64																					JX900547		Solomon Islands: Malaita
																												Duggan and Stoneking (2013)
							9721	14690																				JX900561		Solomon Islands: Malaita
																												Duggan and Stoneking (2013)
										14025	16234																	JX900570		Solomon Islands: Malaita
							185A																					Duggan and Stoneking (2013)
							5220																					KJ154267		Futuna
							[0-10790]			3849A	16248T																	Duggan et al. (2014)
																												KJ154300		Futuna
																												Duggan et al. (2014)
										5252	15244	15727																JX900568		Solomon Islands: Malaita
							16092																					Duggan and Stoneking (2013)
							7220			6734																		JX900554		Solomon Islands: Malaita
							[2910-11640]																					Duggan and Stoneking (2013)
										5492	8521	9970	12236	13281	15511													GUA107		Guam
																												This study
										11065																		KB120		Kiribati
																												This study
																												GUA105		Guam
							15257A	16114T																				This study
																												HQ700839		Guam
																												Reiff et al. (2011)
																												HQ700840		Guam
																												Reiff et al. (2011)
																												Gua74_R1		Guam
																												This study
																												NAU36		Micronesia: Nauru
																												This study
																												KB95		Kiribati
							6182A	15019C																				This study
							2590																					NAU25		Micronesia: Nauru
							[0-6440]				16248T																	This study
																												NAU34		Micronesia: Nauru
																												This study
																												NAU35		Micronesia: Nauru
																												This study
														16259														NAU51		Micronesia: Nauru
																												This study
																												NAU32		Micronesia: Nauru
																												This study
																												ATR136		Vanuatu: Makura
							151T																					This study
							6290																					KJ154424		Fiji
							[0-13350]																					Duggan et al. (2014)
																												KJ154269		Futuna
																												Duggan et al. (2014)
										7754A																		KJ154373		Samoa
																												Duggan et al. (2014)
										14233G																		KJ154287		Tonga
																												Duggan et al. (2014)
													16247G															KJ154403		Fiji
										2416C																		Duggan et al. (2014)
										B4a1a1m
																												KJ154397		Samoa
										3880																		Duggan et al. (2014)
										[0-8870]
																												KJ154350		Samoa
																												Duggan et al. (2014)
													143A															KJ154344		Samoa
																												Duggan et al. (2014)
													94A	16126C														KJ154304		Tonga
																												Duggan et al. (2014)
													7711C	16362C														KJ154364		Tonga
																												Duggan et al. (2014)
																												JX900658		Solomon Islands: Rennell
													1692G															Duggan and Stoneking (2013)
													B4a1a1m1
																												JX900687		Solomon Islands: Rennell
													1370															Duggan and Stoneking (2013)
													[230-2520]
																												JX900651		Solomon Islands: Rennell
																												Duggan and Stoneking (2013)
																												JX900653		Solomon Islands: Rennell
																												Duggan and Stoneking (2013)
																												JX900670		Solomon Islands: Rennell
																												Duggan and Stoneking (2013)
																												JX900346		Solomon Islands: Bellona
																												Duggan and Stoneking (2013)
																												JX900353		Solomon Islands: Bellona
																												Duggan and Stoneking (2013)
																												JX900358		Solomon Islands: Bellona
																												Duggan and Stoneking (2013)
																												JX900354		Solomon Islands: Bellona
																												Duggan and Stoneking (2013)
																												JX900359		Solomon Islands: Bellona
																												Duggan and Stoneking (2013)
																												JX900362		Solomon Islands: Bellona
																												Duggan and Stoneking (2013)
																												JX900366		Solomon Islands: Bellona
																												Duggan and Stoneking (2013)
																9477												JX900333		Solomon Islands: Bellona
																												Duggan and Stoneking (2013)
																16261												JX900355		Solomon Islands: Bellona
																												Duggan and Stoneking (2013)
																												JX900329		Solomon Islands: Bellona
																16247G												Duggan and Stoneking (2013)
																												JX900356		Solomon Islands: Bellona
																												Duggan and Stoneking (2013)
																												JX900357		Solomon Islands: Bellona
																												Duggan and Stoneking (2013)
																												JX900367		Solomon Islands: Bellona
																												Duggan and Stoneking (2013)
																												JX900369		Solomon Islands: Bellona
																												Duggan and Stoneking (2013)
																												JX900671		Solomon Islands: Rennell
																												Duggan and Stoneking (2013)
																												JX900652		Solomon Islands: Rennell
																												Duggan and Stoneking (2013)
																												JX900655		Solomon Islands: Rennell
																												Duggan and Stoneking (2013)
																												JX900662		Solomon Islands: Rennell
																												Duggan and Stoneking (2013)
																												JX900668		Solomon Islands: Rennell
																												Duggan and Stoneking (2013)
																												JX900673		Solomon Islands: Rennell
																												Duggan and Stoneking (2013)
																												JX900681		Solomon Islands: Rennell
																												Duggan and Stoneking (2013)
																												JX900682		Solomon Islands: Rennell
																												Duggan and Stoneking (2013)
																												JX900683		Solomon Islands: Rennell
																												Duggan and Stoneking (2013)
																												JX900684		Solomon Islands: Rennell
																												Duggan and Stoneking (2013)
																												JX900688		Solomon Islands: Rennell
																												Duggan and Stoneking (2013)
																												JX900583		Solomon Islands: Ontong Java
																14839												Duggan and Stoneking (2013)
																												JX900584		Solomon Islands: Ontong Java
																												Duggan and Stoneking (2013)
																												JX900590		Solomon Islands: Ontong Java
																												Duggan and Stoneking (2013)
																												JX900592		Solomon Islands: Ontong Java
																												Duggan and Stoneking (2013)
																												JX900595		Solomon Islands: Ontong Java
																												Duggan and Stoneking (2013)
																												JX900596		Solomon Islands: Ontong Java
																												Duggan and Stoneking (2013)
																7754A	9682C											KJ154442		Fiji
																												Duggan et al. (2014)
																												KJ154429		Fiji
																												Duggan et al. (2014)
																												KJ154272		Futuna
																												Duggan et al. (2014)
																												KJ154274		Futuna
																												Duggan et al. (2014)
																												KJ154377		Futuna
																												Duggan et al. (2014)
																												KJ154293		Futuna
																												Duggan et al. (2014)
																												KJ154176		Tuvalu
																												Duggan et al. (2014)
																												KJ154277		Tuvalu
																16168T	16278T											Duggan et al. (2014)
																	1290			4012G								KJ154402		Tuvalu
																	[0-3840]											Duggan et al. (2014)
																												KJ154198		Samoa
																												Duggan et al. (2014)
																												KJ154228		Samoa
																												Duggan et al. (2014)
																												KJ154349		Tonga
																												Duggan et al. (2014)
																												KJ154378		Cook Islands
																												Duggan et al. (2014)
																												KJ154382		Cook Islands
																												Duggan et al. (2014)
																												KJ154384		Cook Islands
																												Duggan et al. (2014)
																												KJ154392		Cook Islands
																												Duggan et al. (2014)
																												KJ154412		Cook Islands
																												Duggan et al. (2014)
																												KJ154413		Cook Islands
																												Duggan et al. (2014)
																												KJ154416		Cook Islands
																												Duggan et al. (2014)
																												KJ154420		Cook Islands
																												Duggan et al. (2014)
																												KJ154743		Cook Islands
																												Duggan et al. (2014)
																												KJ154744		Cook Islands
																												Duggan et al. (2014)
																												KJ154745		Cook Islands
																												Duggan et al. (2014)
																												KJ154747		Cook Islands
																												Duggan et al. (2014)
																												KJ154945		Cook Islands
																												Duggan et al. (2014)
																												KJ154375		Cook Islands
																												Duggan et al. (2014)
																												KJ154234		Cook Islands
																												Duggan et al. (2014)
																												KJ154241		Cook Islands
																												Duggan et al. (2014)
																												KJ154279		Cook Islands
																												Duggan et al. (2014)
																												KJ154280		Cook Islands
																												Duggan et al. (2014)
																												KJ154321		Cook Islands
																												Duggan et al. (2014)
																												KJ154222		Cook Islands
																												Duggan et al. (2014)
																												KJ154223		Cook Islands
																												Duggan et al. (2014)
																												Ati21		Cook Islands
																												This study
																6581G												AY289068		Cook Islands
																												Ingman and Gyllensten (2003)
																8376C												KJ154282		Cook Islands
																												Duggan et al. (2014)
																15671G												KJ154353		Cook Islands
																												Duggan et al. (2014)
																8338G												KJ154363		Cook Islands
																												Duggan et al. (2014)
																316A	14053G											KJ154428		Cook Islands
																												Duggan et al. (2014)
																												KJ154409		Cook Islands
																15661T												Duggan et al. (2014)
																												KJ154340		Cook Islands
																												Duggan et al. (2014)
																												BentonMt30		New Zealand: Maori
																16126C												Benton et al. (2012)
																1290			16247G									BentonM10		New Zealand: Maori
																[0-3840]												Benton et al. (2012)
																												B83		Vanuatu: Aoba
																												This study
																												B135		Vanuatu: Aoba
																												This study
																												HQ873527		Vanuatu
																												Soares et al. (2011)
																												ATN26		Vanuatu
																												This study
							15043A																					HQ873523		Vanuatu
																												Soares et al. (2011)
							1211A	9477A																				ATN29		Vanuatu
																												This study
																												DQ372878		Vanuatu
							10484T																					Pierson et al. (2006)
																												HQ873528		Vanuatu
																												Soares et al. (2011)
																												ATN23		Vanuatu
							9455G																					This study
																												B132		Vanuatu: Erromango
																												This study
																												DQ372881		Vanuatu
							215G	10529G																				Soares et al. (2011)
								1290			13988G	16189C																MB88		Vanuatu: Maewo
								[0-3840]																				This study
																												MB82		Vanuatu: Maewo
																												This study
							6378C																					MB50		Vanuatu: Maewo
																												This study
							8473C	16183A																				MB91		Vanuatu: Maewo
																												This study
																												ATR187		Vanuatu: Santo
																												This study
																												NR41		Vanuatu: Santo
																												This study
																												PO110		Vanuatu: Santo
																												This study
							272C																					ATR188		Vanuatu: Santo
																												This study
							4197T																					ATR201		Vanuatu: Santo
																												This study
							7762A																					T169		Vanuatu: Santo
																												This study
							8369T																					SR4		Vanuatu: Santo
																												This study
																												OK11		Vanuatu: Santo
							13020C																					This study
																												OK38		Vanuatu: Santo
																												This study
																												ATR169		Vanuatu: Santo
							2222C	6287T	15773A																			This study
												5939T																ATR161		Vanuatu: Santo
																												This study
										16324C																		B8		Vanuatu: Santo
							5333C																					This study
														3421A														B141		Vanuatu: Aoba
										186A	709A																	This study
														4991A	12543T													B134		Vanuatu: Aoba
																												This study
																												ATR256		Vanuatu: Pentecost
																												This study
																												ATR252		Vanuatu: Pentecost
																												This study
																												ATR242		Vanuatu: Pentecost
																												This study
														9545G														B158		Vanuatu: Pentecost
																												This study
														5529G	16242T													ATR231		Vanuatu: Pentecost
																												This study
							10289G																					ATR271		Vanuatu: Pentecost
																												This study
							374G	2755G																				ATR240		Vanuatu: Pentecost
																												This study
							13260C	16325C																				ATR259		Vanuatu: Pentecost
																												This study
							5054A																					ATR143		Vanuatu: Makura
																												This study
							7150C																					B122		Vanuatu: Paama
																												This study
																												B104		Vanuatu: Paama
							46C	9007G																				This study
																												B138		Vanuatu: Paama
																												This study
																												LS140		Vanuatu: Efate
																												This study
																												LS153		Vanuatu: Efate
																												This study
							16209C																					LS155		Vanuatu: Efate
																												This study
							14007G	14308C																				B133		Vanuatu: Efate
																												This study
																												LS149		Vanuatu: Efate
							16368C																					This study
																												LS142		Vanuatu: Efate
																												This study
																												LS145		Vanuatu: Efate
																												This study
																												B136		Vanuatu: Ambrym
																												This study
							8519A	12662G																				ATN4		Vanuatu: Ambrym
																												This study
																												B154		Vanuatu: Ambrym
							8496C																					This study
																												LS151		Vanuatu: Efate
																												This study
							13658T	14374C																				ATN31		Vanuatu: Mota Rava
																												This study
							12358G	16400T																				B148		Vanuatu: Futuna
																												This study
										12007A																		ATN21		Vanuatu: Malekula
							16260T																					This study
										15014C																		BentonMt16		New Zealand: Maori
																												Benton et al. (2012)
																												KJ154169		Fiji
																												Duggan et al. (2014)
																												KJ154171		Fiji
																												Duggan et al. (2014)
																												KJ154191		Fiji
																												Duggan et al. (2014)
																												KJ154449		Fiji
																												Duggan et al. (2014)
																												TAV13		Fiji
																												This study
																												KJ154159		Fiji
																												Duggan et al. (2014)
							9210G																					TAV2B		Fiji
																												This study
							9535A																					KJ154440		Fiji
																												Duggan et al. (2014)
							94A	11931C																				KJ154438		Fiji
																												Duggan et al. (2014)
							3834A	15746G																				TAV17B		Fiji
																												This study
							15622C	9983G																				KJ154160		Fiji
																												Duggan et al. (2014)
							3644C	3913A	3919A	7028T																		TAV24		Fiji
																												This study
																												KJ154164		Fiji
							3316A	11065G																				Duggan et al. (2014)
											16266T																	KJ154168		Fiji
																												Duggan et al. (2014)
																												KJ154174		Fiji
							7873T	9782T																				Duggan et al. (2014)
																												KJ154183		Fiji
																												Duggan et al. (2014)
																												KJ154439		Fiji
							10325A																					Duggan et al. (2014)
							B4a1a1u
																												KJ154447		Fiji
							1290																					Duggan et al. (2014)
							[0-2760]
																												KJ154173		Fiji
																												Duggan et al. (2014)
										183G																		KJ154437		Fiji
																												Duggan et al. (2014)
										16207G																		KJ154259		Futuna
																												Duggan et al. (2014)
										14883T																		KJ154380		Samoa
																												Duggan et al. (2014)
																												KJ154192		Fiji
							16298C																					Duggan et al. (2014)
																												KJ154255		Tuvalu
																												Duggan et al. (2014)
																												KJ154193		Samoa
																												Duggan et al. (2014)
																												KJ154189		Futuna
																												Duggan et al. (2014)
																												KJ154284		Futuna
																												Duggan et al. (2014)
																												KJ154213		Futuna
																												Duggan et al. (2014)
																												KJ154254		Futuna
																												Duggan et al. (2014)
																												KJ154258		Futuna
																												Duggan et al. (2014)
																												KJ154261		Futuna
																												Duggan et al. (2014)
																												KJ154265		Futuna
																												Duggan et al. (2014)
																												KJ154271		Futuna
																												Duggan et al. (2014)
																												KJ154295		Futuna
																												Duggan et al. (2014)
																												KJ154297		Futuna
																												Duggan et al. (2014)
																												KJ154262		Futuna
							15190T																					Duggan et al. (2014)
																												KJ154263		Futuna
																												Duggan et al. (2014)
																												KJ154257		Futuna
											7935C	15218G	16248T															Duggan et al. (2014)
							7346G	13908T
							B4a1a1v																					KJ154260		Futuna
																												Duggan et al. (2014)
							7000
							[570-13680]				12684A	16287T																KJ154288		Tonga
																												Duggan et al. (2014)
																												KJ154208		Futuna
										15061G																		Duggan et al. (2014)
							5460A
							B4a1a1ad			1430																		KJ154219		Futuna
										[0-8590]																		Duggan et al. (2014)
							3630
							[0-8590]																					KJ154244		Futuna
																												Duggan et al. (2014)
																												KJ154246		Futuna
																												Duggan et al. (2014)
																												KJ154266		Futuna
																												Duggan et al. (2014)
																												KJ154233		Futuna
													723G	15448T														Duggan et al. (2014)
																												KJ154237		Futuna
																												Duggan et al. (2014)
													8563G															KJ154369		Tonga
																												Duggan et al. (2014)
																												KJ154383		Tonga
																												Duggan et al. (2014)
																												KJ154419		Tonga
																												Duggan et al. (2014)
											16222T																	KJ154177		Futuna
							4769G	1185T																				Duggan et al. (2014)
							B4a1a1c
																												KJ154366		Tonga
							1290																					Duggan et al. (2014)
							[0-3840]
																												KJ154463		Niue
																												Duggan et al. (2014)
											1992T																	KJ154324		Niue
																												Duggan et al. (2014)
																												KJ154275		Cook Islands
																												Duggan et al. (2014)
																												KJ154323		Cook Islands
																												Duggan et al. (2014)
																												KJ154417		Cook Islands
																												Duggan et al. (2014)
																												KJ154393		Cook Islands
																												Duggan et al. (2014)
																												KJ154948		Cook Islands
																												Duggan et al. (2014)
																												KJ154949		Cook Islands
																												Duggan et al. (2014)
											709A																	KJ154326		Cook Islands
																												Duggan et al. (2014)
											16295																	Ati10		Cook Islands
																												This study
											722																	Ati6		Cook Islands
																												This study
																												Ati17		Cook Islands
																												This study
											16291T																	KJ154405		Cook Islands
																												Duggan et al. (2014)
											5628C	13708A																KJ154368		Cook Islands
																												Duggan et al. (2014)
											16247G																	KM087741		Hawai'i: Huelo, Maui
																												Family Tree DNA
											12164A	16189C																JQ704922		Hawai'i
																												Behar et al. (2012)
																												BentonMt13		New Zealand: Maori
																												Benton et al. (2012)
																												BentonMt14		New Zealand: Maori
																												Benton et al. (2012)
																												BentonMt25		New Zealand: Maori
																												Benton et al. (2012)
																												BentonMt28		New Zealand: Maori
																												Benton et al. (2012)
																												BentonMt3		New Zealand: Maori
																												Benton et al. (2012)
																												BentonMt8		New Zealand: Maori
																												Benton et al. (2012)
																												JX893364		New Zealand: Maori (Ancient DNA)
																												Knapp et al. (2012)
											1806C	9722C																BentonMt29		New Zealand: Maori
																												Benton et al. (2012)
																												KJ154249		Tuvalu
																												Duggan et al. (2014)
																												KJ154283		Tuvalu
																												Duggan et al. (2014)
																												KJ154157		Tuvalu
																												Duggan et al. (2014)
																												KJ154188		Tuvalu
																												Duggan et al. (2014)
																												KJ154401		Tuvalu
																												Duggan et al. (2014)
																												KJ154471		Tuvalu
																												Duggan et al. (2014)
																												KJ154299		Tuvalu
																												Duggan et al. (2014)
							3213G																					KJ154156		Tuvalu
																												Duggan et al. (2014)
																												KJ154307		Tuvalu
							8790A	16111T																				Duggan et al. (2014)
							B4a1a1ac
																												KJ154432		Tuvalu
							2590																					Duggan et al. (2014)
							[0-7780]
																												KJ154453		Tuvalu
																												Duggan et al. (2014)
																												KJ154460		Tuvalu
																												Duggan et al. (2014)
																												KJ154385		Samoa
																												Duggan et al. (2014)
																												KJ154406		Cook Islands
																												Duggan et al. (2014)
																												KJ154199		Samoa
																												Duggan et al. (2014)
																												KJ154200		Samoa
																												Duggan et al. (2014)
																												KJ154203		Samoa
																												Duggan et al. (2014)
																												KJ154298		Samoa
																												Duggan et al. (2014)
																												KJ154303		Samoa
																												Duggan et al. (2014)
																												KJ154379		Samoa
																												Duggan et al. (2014)
							8251A																					KJ154327		Samoa
																												Duggan et al. (2014)
							228A	3918A																				KJ154357		Samoa
																												Duggan et al. (2014)
							437T	5558G																				KJ154231		Samoa
																												Duggan et al. (2014)
							6267A	13746T																				KJ154225		Samoa
																												Duggan et al. (2014)
							5147A	7419A	14384C																			KJ154318		Samoa
																												Duggan et al. (2014)
										227G																		KJ154194		Samoa
							16360T																					Duggan et al. (2014)
							1290																					AY289102		Tonga
							[0-3840]																					Ingman and Gyllensten (2003)
																												KJ154346		Samoa
							16092C																					Duggan et al. (2014)
																												KJ154944		Cook Islands
																												Duggan et al. (2014)
																												KJ154360		Tonga
																												Duggan et al. (2014)
																												KJ154389		Tonga
																												Duggan et al. (2014)
							5563A																					DQ372886		Tonga
																												Pierson et al. (2006)
							2836T																					KJ154381		Tonga
																												Duggan et al. (2014)
							7830A																					KJ154345		Tonga
																												Duggan et al. (2014)
							3948G	7138C																				KJ154334		Tonga
																												Duggan et al. (2014)
																												KJ154333		Tonga
							414G																					Duggan et al. (2014)
																												KJ154332		Niue
																												Duggan et al. (2014)
																												KJ154232		Niue
																												Duggan et al. (2014)
																												KJ154361		Niue
																												Duggan et al. (2014)
																												KJ154408		Niue
																												Duggan et al. (2014)
																												KJ154430		Niue
																												Duggan et al. (2014)
																												KJ154465		Niue
																												Duggan et al. (2014)
																												KJ154425		Niue
																												Duggan et al. (2014)
																												KJ154746		Cook Islands
																												Duggan et al. (2014)
																												KJ154311		Niue
																												Duggan et al. (2014)
																												KJ154398		Niue
																												Duggan et al. (2014)
																												KJ154205		Niue
							8514T																					Duggan et al. (2014)
																												KJ154316		Niue
																												Duggan et al. (2014)
																												KJ154464		Niue
							16126C																					Duggan et al. (2014)
							2400																					KJ154410		Cook Islands
							[80-4750]																					Duggan et al. (2014)
																												KJ154946		Cook Islands
																												Duggan et al. (2014)
										5664G																		KJ154226		Cook Islands
																												Duggan et al. (2014)
																												Ati12		Cook Islands
										16247G																		This study
										1030																		BentonMt23		New Zealand: Maori
										[0-3070]																		Benton et al. (2012)
																												BentonMt6		New Zealand: Maori
																												Benton et al. (2012)
																												BentonMt11		New Zealand: Maori
													8865A															Benton et al. (2012)
																												BentonMt12		New Zealand: Maori
																												Benton et al. (2012)
																												BentonMt24		New Zealand: Maori
																												Benton et al. (2012)
																												BentonMt9		New Zealand: Maori
										3909T																		Benton et al. (2012)
										B4a1a1r
													6261A															BentonMt19		New Zealand: Maori
										1720																		Benton et al. (2012)
										[0-4130]
													16247G															BentonMt21		New Zealand: Maori
																												Benton et al. (2012)
																												JQ705700		Hawai'i
																												Behar et al. (2012)
																												Ati2		Cook Islands
																												This study
																												Ati13		Cook Islands
																												This study
							4314C	13327G																				KJ154947		Cook Islands
																												Duggan et al. (2014)
																												KJ154418		Cook Islands
							3027C																					Duggan et al. (2014)
																												KJ154411		Cook Islands
																												Duggan et al. (2014)
																												KJ154347		Cook Islands
																												Duggan et al. (2014)
																												KJ154217		Cook Islands
																												Duggan et al. (2014)
																												KJ154386		Cook Islands
							7609C	13692T																				Duggan et al. (2014)
																												KJ154749		Cook Islands
																												Duggan et al. (2014)
							6782C	9255T	16243C																			BentonMt26		New Zealand: Maori
																												Benton et al. (2012)
												16357C																FJ767910		Madagascar
							1473T	3423A																				Razafindrazaka et al. (2010)
							B4a1a1b
												16368C																FJ767911		Madagascar
							1030																					Razafindrazaka et al. (2010)
							[0-2470]
																												FJ767912		Madagascar
																												Razafindrazaka et al. (2010)
																												SOMA		Somalia
																												Brucato et al. (2019)
													14258															SRM-SWI-009		Moluccas: Seram
																												Purnomo et al. (2021)
										13479G
							6905G			B4a1a1a1						9932	16269											HLU015		Moluccas: Seram
							B4a1a1a						16247G															Purnomo et al. (2021)
							5820									14368T												p8592		Papua New Guinea: Lowlands, Madang
							[4480-7170]																					This study
																16093C												AY289083		Papua New Guinea: Coastal
																												Ingman and Gyllensten (2003)
																146C	263G											p8303		Papua New Guinea: Lowlands, Gulf
																												This study
																15148A	16214T											p8398		Papua New Guinea: Lowlands, Gulf
																												This study
													5301G	16214T														p8383		Papua New Guinea: Lowlands, Central
																												This study
																												p8242		Papua New Guinea: Lowlands, Central
													13827G															This study
																9983G												p8318		Papua New Guinea: Lowlands, Central
																												This study
													7894G	9389G	13191C													KJ154894		Bismarcks: New Britain, Anem
																												Duggan et al. (2014)
																												p8067		Bismarcks: New Ireland
																												This study
													1598A	6023A	16239T	16274A												HQ873517		Bismarcks: New Ireland
																												Soares et al. (2011)
																												KJ154615		Bougainville, Nasioi
													94A	10084C														Duggan et al. (2014)
													B4a1a1a1c
																												KJ154526		Bougainville, Siwai
													1170															Duggan et al. (2014)
													[140-2200]
																												KJ154531		Bougainville, Siwai
																												Duggan et al. (2014)
																												KJ154577		Bougainville, Siwai
																												Duggan et al. (2014)
																												KJ154578		Bougainville, Siwai
																												Duggan et al. (2014)
																												KJ154487		Bougainville, Nasioi
																												Duggan et al. (2014)
																												KJ154511		Bougainville, Nasioi
																												Duggan et al. (2014)
																	16247G											KJ154501		Bougainville, Nasioi
																												Duggan et al. (2014)
																	12624C	13746T	16311C									KJ154627		Bougainville, Nagovisi
																												Duggan et al. (2014)
																	7419A											KF451178		Bougainville, Nagovisi
																												Duggan et al. (2014)
																	7337											B00IEV8-PNG84		Bougainville
																												Pedro et al. (2020)
																												JX900493		Solomon Islands: Shortlands
																												Duggan and Stoneking (2013)
																												JX900420		Solomon Islands: Russell
																												Duggan and Stoneking (2013)
																												JX900618		Solomon Islands: Ranongga
																												Duggan and Stoneking (2013)
																												JX900806		Solomon Islands: Santa Cruz
																												Duggan and Stoneking (2013)
																												JX900808		Solomon Islands: Santa Cruz
																												Duggan and Stoneking (2013)
																												JX900809		Solomon Islands: Santa Cruz
																												Duggan and Stoneking (2013)
													215G	14380T	16093C													6621		Solomon Islands
																												This study
																												JX900542		Solomon Islands: Malaita
													9696	12996														Duggan and Stoneking (2013)
																												JX900565		Solomon Islands: Malaita
																												Duggan and Stoneking (2013)
																												JX900834		Solomon Islands: Vella Lavella
													1673	10398	13692													Duggan and Stoneking (2013)
																												JX900840		Solomon Islands: Vella Lavella
																												Duggan and Stoneking (2013)
																15159	16247G											JX900769		Solomon Islands: Savo
													373G															Duggan and Stoneking (2013)
													B4a1a1a1a
																			2223	8387								JX900472		Solomon Islands: Isabel
													9050			8842G												Duggan and Stoneking (2013)
													[2900-15430]			B4a1a1a1a1
																												JX900599		Solomon Islands: Ranongga
																7000			159	4227	16362							Duggan and Stoneking (2013)
																[2270-11860]
																												JX900620		Solomon Islands: Ranongga
																												Duggan and Stoneking (2013)
																						3644	16247G					JX900407		Solomon Islands: Russell
																			214									Duggan and Stoneking (2013)
																			4330									JX900376		Solomon Islands: Gela
																			[0-8960]			6216						Duggan and Stoneking (2013)
																						1290						JX900380		Solomon Islands: Gela
																						[0-3840]						Duggan and Stoneking (2013)
																3808	11878											JX900773		Solomon Islands: Savo
													7598A															Duggan and Stoneking (2013)
													B4a1a1a1b
																												JX900604		Solomon Islands: Ranongga
													5220			16300	16360											Duggan and Stoneking (2013)
													[0-11140]
																												JX900608		Solomon Islands: Ranongga
																												Duggan and Stoneking (2013)
																												JX900636		Solomon Islands: Ranongga
																												Duggan and Stoneking (2013)
																	4767G											KJ154414		Tonga
													152C	12940A														Duggan et al. (2014)
													B4a1a1a1d
																												KJ154286		Tonga
													3460				15043A											Duggan et al. (2014)
													[0-7710]
																	1290			16527T								KJ154276		Tonga
																	[0-3840]											Duggan et al. (2014)
																												KRM-060		Western New Guinea: Keerom
										13434G	15034G																	Purnomo et al. (2021)
																												p8348		Papua New Guinea: Lowlands, Central
																												This study
																												B00IWTX-PNG63		Papua New Guinea: Lowlands, Madang
																												Pedro et al. (2020)
																												p8308		Papua New Guinea: Lowlands, Morobe
										16311C																		This study
																13711A												HQ873492		Papua New Guinea
										2110			8865A															Soares et al. (2011)
										[330-3920]
																												PM28		Papua New Guinea: Oro
																												Pedro et al. (2020)
																												HQ873503		Bismarcks: New Ireland
																												Soares et al. (2011)
																												HQ873510		Bismarcks: New Ireland
																												Soares et al. (2011)
													8075A															HQ873514		Bismarcks: New Ireland
																												Soares et al. (2011)
													16319A															HQ873506		Bismarcks: New Ireland
																												Soares et al. (2011)
																												JX900577		Solomon Islands: Ontong Java
																												Duggan and Stoneking (2013)
																												KJ154161		Fiji
																												Duggan et al. (2014)
													150T															KJ154245		Tuvalu
																												Duggan et al. (2014)
																												KJ154165		Fiji
													3892G															Duggan et al. (2014)
													860															KJ154175		Fiji
													[0-2550]															Duggan et al. (2014)
																16247G												KJ154354		Tonga
																												Duggan et al. (2014)
													4086C															p8585		Papua New Guinea: Lowlands, Morobe
										152C																		This study
										2330			16126C															HQ873491		Papua New Guinea
										[0-5190]																		Duggan and Stoneking (2013)
																												JX900484		Solomon Islands: Makira
																												Duggan and Stoneking (2013)
																												JX900569		Solomon Islands: Malaita
																												Duggan and Stoneking (2013)
																												JX900625		Solomon Islands: Ranongga
													789															Duggan and Stoneking (2013)
																												JX900628		Solomon Islands: Ranongga
																												Duggan and Stoneking (2013)
																												JX900405		Solomon Islands: Russell
													2140															Duggan and Stoneking (2013)
[truncated: 849 more rows]
